# Supplementary material for: Correlated 5-Hydroxymethylcytosine (5hmC) and Gene Expression Profiles Underpin Gene and Organ-Specific Epigenetic Regulation in Adult Mouse Brain and Liver
Source: PLoS One. 2017 Jan 26;12(1):e0170779. doi: 10.1371/journal.pone.0170779 (PMC5268415; doi:10.1371/journal.pone.0170779)
Supplement: S2 Table — These genes are assigned to C1 cluster after performing hierarchical clustering using 5hmC enrichment pattern of 925 mouse homologs of human housekeeping proteins curated by The Human Protein Atlas database. (XLSX) [file pone.0170779.s006.xlsx]

## Sheet: S2 Table
S2 Table. 192 housekeeping genes that are expressed in brain samples but with no or very low intragenic 5hmC enrichment.
Gene ID	Gene Symbol	Gene Description
ENSMUSG00000021470	0610007P08Rik	excision repair cross-complementation group 6-like 2
ENSMUSG00000021040	1810035L17Rik	SRA stem-loop interacting RNA binding protein
ENSMUSG00000046111	5830418K08Rik	centrosomal protein 295kDa
ENSMUSG00000025971	9430016H08Rik	chromosome 2 open reading frame 47
ENSMUSG00000029695	Aass	aminoadipate-semialdehyde synthase
ENSMUSG00000058355	Abce1	ATP-binding cassette, sub-family E (OABP), member 1
ENSMUSG00000033157	Abhd10	abhydrolase domain containing 10
ENSMUSG00000031969	Acad8	acyl-CoA dehydrogenase family, member 8
ENSMUSG00000027710	Acad9	acyl-CoA dehydrogenase family, member 9
ENSMUSG00000030861	Acadsb	acyl-CoA dehydrogenase, short/branched chain
ENSMUSG00000042505	Acn9	ACN9 homolog (S. cerevisiae)
ENSMUSG00000024981	Acsl5	acyl-CoA synthetase long-chain family member 5
ENSMUSG00000062825	Actg1	actin, gamma 1
ENSMUSG00000029916	Agk	acylglycerol kinase
ENSMUSG00000022244	Amacr	alpha-methylacyl-CoA racemase
ENSMUSG00000032607	Amt	aminomethyltransferase
ENSMUSG00000021661	Ankra2	ankyrin repeat, family A (RFXANK-like), 2
ENSMUSG00000042406	Atf4	activating transcription factor 4
ENSMUSG00000000563	Atp5f1	ATP synthase, H+ transporting, mitochondrial Fo complex, subunit B1
ENSMUSG00000018770	Atp5g3	ATP synthase, H+ transporting, mitochondrial Fo complex, subunit C3 (subunit 9)
ENSMUSG00000028710	Atpaf1	ATP synthase mitochondrial F1 complex assembly factor 1
ENSMUSG00000006464	Bbs1	Bardet-Biedl syndrome 1
ENSMUSG00000026029	Casp8	caspase 8, apoptosis-related cysteine peptidase
ENSMUSG00000030613	Ccdc90b	coiled-coil domain containing 90B
ENSMUSG00000001416	Cct3	chaperonin containing TCP1, subunit 3 (gamma)
ENSMUSG00000034203	Chchd4	coiled-coil-helix-coiled-coil-helix domain containing 4
ENSMUSG00000041777	Cir1	corepressor interacting with RBPJ, 1
ENSMUSG00000025981	Coq10b	coenzyme Q10 homolog B (S. cerevisiae)
ENSMUSG00000031782	Coq9	coenzyme Q9
ENSMUSG00000020544	Cox11	cytochrome c oxidase assembly homolog 11 (yeast)
ENSMUSG00000091803	Cox16	COX16 cytochrome c oxidase assembly homolog (S. cerevisiae)
ENSMUSG00000032330	Cox7a2	cytochrome c oxidase subunit VIIa polypeptide 2 (liver)
ENSMUSG00000063694	Cycs	cytochrome c, somatic
ENSMUSG00000026170	Cyp27a1	cytochrome P450, family 27, subfamily A, polypeptide 1
ENSMUSG00000073609	D2hgdh	D-2-hydroxyglutarate dehydrogenase
ENSMUSG00000026709	Dars2	aspartyl-tRNA synthetase 2, mitochondrial
ENSMUSG00000045538	Ddx28	DEAD (Asp-Glu-Ala-Asp) box polypeptide 28
ENSMUSG00000031730	Dhodh	dihydroorotate dehydrogenase (quinone)
ENSMUSG00000027166	Dnajc24	DnaJ (Hsp40) homolog, subfamily C, member 24
ENSMUSG00000030871	Ears2	glutamyl-tRNA synthetase 2, mitochondrial
ENSMUSG00000025465	Echs1	enoyl CoA hydratase, short chain, 1, mitochondrial
ENSMUSG00000035151	Elmod2	ELMO/CED-12 domain containing 2
ENSMUSG00000032314	Etfa	electron-transfer-flavoprotein, alpha polypeptide
ENSMUSG00000027809	Etfdh	electron-transferring-flavoprotein dehydrogenase
ENSMUSG00000089847	Fxc1	translocase of inner mitochondrial membrane 10 homolog B (yeast)
ENSMUSG00000003809	Gcdh	glutaryl-CoA dehydrogenase
ENSMUSG00000019143	Hars2	histidyl-tRNA synthetase 2, mitochondrial
ENSMUSG00000027944	Hax1	HCLS1 associated protein X-1
ENSMUSG00000041426	Hibch	3-hydroxyisobutyryl-CoA hydrolase
ENSMUSG00000043510	Hscb	HscB mitochondrial iron-sulfur cluster co-chaperone
ENSMUSG00000091971	Hspa1a	heat shock 70kDa protein 1A
ENSMUSG00000025980	Hspd1	heat shock 60kDa protein 1 (chaperonin)
ENSMUSG00000073676	Hspe1	heat shock 10kDa protein 1
ENSMUSG00000042670	Immp1l	IMP1 inner mitochondrial membrane peptidase-like (S. cerevisiae)
ENSMUSG00000052337	Immt	inner membrane protein, mitochondrial
ENSMUSG00000032288	Imp3	IMP3, U3 small nucleolar ribonucleoprotein
ENSMUSG00000021241	Isca2	iron-sulfur cluster assembly 2
ENSMUSG00000000600	Krit1	KRIT1, ankyrin repeat containing
ENSMUSG00000037216	Lipt1	lipoyltransferase 1
ENSMUSG00000046994	Mars2	methionyl-tRNA synthetase 2, mitochondrial
ENSMUSG00000048755	Mcat	malonyl CoA:ACP acyltransferase (mitochondrial)
ENSMUSG00000033429	Mcee	methylmalonyl CoA epimerase
ENSMUSG00000038612	Mcl1	myeloid cell leukemia 1
ENSMUSG00000020321	Mdh1	malate dehydrogenase 1, NAD (soluble)
ENSMUSG00000028910	Mecr	mitochondrial trans-2-enoyl-CoA reductase
ENSMUSG00000008540	Mgst1	microsomal glutathione S-transferase 1
ENSMUSG00000026766	Mmadhc	methylmalonic aciduria (cobalamin deficiency) cblD type, with homocystinuria
ENSMUSG00000021967	Mrp63	mitochondrial ribosomal protein L57
ENSMUSG00000024902	Mrpl11	mitochondrial ribosomal protein L11
ENSMUSG00000033845	Mrpl15	mitochondrial ribosomal protein L15
ENSMUSG00000024683	Mrpl16	mitochondrial ribosomal protein L16
ENSMUSG00000030879	Mrpl17	mitochondrial ribosomal protein L17
ENSMUSG00000057388	Mrpl18	mitochondrial ribosomal protein L18
ENSMUSG00000037772	Mrpl23	mitochondrial ribosomal protein L23
ENSMUSG00000019710	Mrpl24	mitochondrial ribosomal protein L24
ENSMUSG00000026087	Mrpl30	mitochondrial ribosomal protein L30
ENSMUSG00000052962	Mrpl35	mitochondrial ribosomal protein L35
ENSMUSG00000021607	Mrpl36	mitochondrial ribosomal protein L36
ENSMUSG00000022889	Mrpl39	mitochondrial ribosomal protein L39
ENSMUSG00000036850	Mrpl41	mitochondrial ribosomal protein L41
ENSMUSG00000044018	Mrpl50	mitochondrial ribosomal protein L50
ENSMUSG00000030335	Mrpl51	mitochondrial ribosomal protein L51
ENSMUSG00000036860	Mrpl55	mitochondrial ribosomal protein L55
ENSMUSG00000058267	Mrps14	mitochondrial ribosomal protein S14
ENSMUSG00000028861	Mrps15	mitochondrial ribosomal protein S15
ENSMUSG00000024436	Mrps18b	mitochondrial ribosomal protein S18B
ENSMUSG00000016833	Mrps18c	mitochondrial ribosomal protein S18C
ENSMUSG00000032459	Mrps22	mitochondrial ribosomal protein S22
ENSMUSG00000014551	Mrps25	mitochondrial ribosomal protein S25
ENSMUSG00000038880	Mrps34	mitochondrial ribosomal protein S34
ENSMUSG00000028741	Mrto4	mRNA turnover 4 homolog (S. cerevisiae)
ENSMUSG00000021519	Mterfd1	mitochondrial transcription termination factor 3
ENSMUSG00000039018	Mtg1	mitochondrial ribosome-associated GTPase 1
ENSMUSG00000020459	Mtif2	mitochondrial translational initiation factor 2
ENSMUSG00000024234	Mtpap	mitochondrial poly(A) polymerase
ENSMUSG00000022022	Mtrf1	mitochondrial translational release factor 1
ENSMUSG00000023921	Mut	methylmalonyl CoA mutase
ENSMUSG00000028647	Mycbp	MYC binding protein
ENSMUSG00000026260	Ndufa10	NADH dehydrogenase (ubiquinone) 1 alpha subcomplex, 10, 42kDa
ENSMUSG00000027305	Ndufaf1	NADH dehydrogenase (ubiquinone) complex I, assembly factor 1
ENSMUSG00000028261	Ndufaf4	NADH dehydrogenase (ubiquinone) complex I, assembly factor 4
ENSMUSG00000040048	Ndufb10	NADH dehydrogenase (ubiquinone) 1 beta subcomplex, 10, 22kDa
ENSMUSG00000026032	Ndufb3	NADH dehydrogenase (ubiquinone) 1 beta subcomplex, 3, 12kDa
ENSMUSG00000071014	Ndufb6	NADH dehydrogenase (ubiquinone) 1 beta subcomplex, 6, 17kDa
ENSMUSG00000005510	Ndufs3	NADH dehydrogenase (ubiquinone) Fe-S protein 3, 30kDa (NADH-coenzyme Q reductase)
ENSMUSG00000037916	Ndufv1	NADH dehydrogenase (ubiquinone) flavoprotein 1, 51kDa
ENSMUSG00000001056	Nhp2	NHP2 ribonucleoprotein
ENSMUSG00000021786	Oxsm	3-oxoacyl-ACP synthase, mitochondrial
ENSMUSG00000078931	Pdf	peptide deformylase (mitochondrial)
ENSMUSG00000049225	Pdp1	pyruvate dehyrogenase phosphatase catalytic subunit 1
ENSMUSG00000020464	Pnpt1	polyribonucleotide nucleotidyltransferase 1
ENSMUSG00000071662	Polr2g	polymerase (RNA) II (DNA directed) polypeptide G
ENSMUSG00000021018	Polr2h	polymerase (RNA) II (DNA directed) polypeptide H
ENSMUSG00000045996	Polr2k	polymerase (RNA) II (DNA directed) polypeptide K, 7.0kDa
ENSMUSG00000025280	Polr3a	polymerase (RNA) III (DNA directed) polypeptide A, 155kDa
ENSMUSG00000027427	Polr3f	polymerase (RNA) III (DNA directed) polypeptide F, 39 kDa
ENSMUSG00000038628	Polr3k	polymerase (RNA) III (DNA directed) polypeptide K, 12.3 kDa
ENSMUSG00000026064	Ptp4a1	protein tyrosine phosphatase type IVA, member 1
ENSMUSG00000072582	Ptrh2	peptidyl-tRNA hydrolase 2
ENSMUSG00000019832	Rab32	RAB32, member RAS oncogene family
ENSMUSG00000026433	Rab7l1	RAB29, member RAS oncogene family
ENSMUSG00000028292	Rars2	arginyl-tRNA synthetase 2, mitochondrial
ENSMUSG00000002983	Relb	v-rel avian reticuloendotheliosis viral oncogene homolog B
ENSMUSG00000024290	Rock1	Rho-associated, coiled-coil containing protein kinase 1
ENSMUSG00000037805	Rpl10a	ribosomal protein L10a
ENSMUSG00000038900	Rpl12	ribosomal protein L12
ENSMUSG00000012405	Rpl15	ribosomal protein L15
ENSMUSG00000046364	Rpl27a	ribosomal protein L27a
ENSMUSG00000060036	Rpl3	ribosomal protein L3
ENSMUSG00000058600	Rpl30	ribosomal protein L30
ENSMUSG00000062997	Rpl35	ribosomal protein L35
ENSMUSG00000049751	Rpl36al	ribosomal protein L36a-like
ENSMUSG00000046330	Rpl37a	ribosomal protein L37a
ENSMUSG00000058558	Rpl5	ribosomal protein L5
ENSMUSG00000067274	Rplp0	ribosomal protein, large, P0
ENSMUSG00000025508	Rplp2	ribosomal protein, large, P2
ENSMUSG00000049950	Rpp38	ribonuclease P/MRP 38kDa subunit
ENSMUSG00000003429	Rps11	ribosomal protein S11
ENSMUSG00000061983	Rps12	ribosomal protein S12
ENSMUSG00000090862	Rps13	ribosomal protein S13
ENSMUSG00000008683	Rps15a	ribosomal protein S15a
ENSMUSG00000037563	Rps16	ribosomal protein S16
ENSMUSG00000044533	Rps2	ribosomal protein S2
ENSMUSG00000028234	Rps20	ribosomal protein S20
ENSMUSG00000039001	Rps21	ribosomal protein S21
ENSMUSG00000049517	Rps23	ribosomal protein S23
ENSMUSG00000020460	Rps27a	ribosomal protein S27a
ENSMUSG00000036781	Rps27l	ribosomal protein S27-like
ENSMUSG00000028495	Rps6	ribosomal protein S6
ENSMUSG00000006333	Rps9	ribosomal protein S9
ENSMUSG00000032518	Rpsa	ribosomal protein SA
ENSMUSG00000069844	Sco1	SCO1 cytochrome c oxidase assembly protein
ENSMUSG00000021577	Sdha	succinate dehydrogenase complex, subunit A, flavoprotein (Fp)
ENSMUSG00000024668	Sdhaf2	succinate dehydrogenase complex assembly factor 2
ENSMUSG00000063698	Sfxn4	sideroflexin 4
ENSMUSG00000042626	Shc1	SHC (Src homology 2 domain containing) transforming protein 1
ENSMUSG00000071253	Slc25a16	solute carrier family 25 (mitochondrial carrier), member 16
ENSMUSG00000032602	Slc25a20	solute carrier family 25 (carnitine/acylcarnitine translocase), member 20
ENSMUSG00000054099	Slc25a40	solute carrier family 25, member 40
ENSMUSG00000020463	Smek2	SMEK homolog 2, suppressor of mek1 (Dictyostelium)
ENSMUSG00000005803	Sqrdl	sulfide quinone reductase-like (yeast)
ENSMUSG00000029911	Ssbp1	single-stranded DNA binding protein 1, mitochondrial
ENSMUSG00000020079	Supv3l1	suppressor of var1, 3-like 1 (S. cerevisiae)
ENSMUSG00000090935	Synj2bp	synaptojanin 2 binding protein
ENSMUSG00000028107	Tars2	threonyl-tRNA synthetase 2, mitochondrial (putative)
ENSMUSG00000036430	Tbcc	tubulin folding cofactor C
ENSMUSG00000025925	Terf1	telomeric repeat binding factor (NIMA-interacting) 1
ENSMUSG00000036983	Tfb1m	transcription factor B1, mitochondrial
ENSMUSG00000026492	Tfb2m	transcription factor B2, mitochondrial
ENSMUSG00000020219	Timm13	translocase of inner mitochondrial membrane 13 homolog (yeast)
ENSMUSG00000003438	Timm50	translocase of inner mitochondrial membrane 50 homolog (S. cerevisiae)
ENSMUSG00000039016	Timm8b	translocase of inner mitochondrial membrane 8 homolog B (yeast)
ENSMUSG00000024667	Tmem216	transmembrane protein 216
ENSMUSG00000005674	Tomm40l	translocase of outer mitochondrial membrane 40 homolog (yeast)-like
ENSMUSG00000028998	Tomm7	translocase of outer mitochondrial membrane 7 homolog (yeast)
ENSMUSG00000022752	Tomm70a	translocase of outer mitochondrial membrane 70 homolog A (S. cerevisiae)
ENSMUSG00000032555	Topbp1	topoisomerase (DNA) II binding protein 1
ENSMUSG00000005981	Trap1	TNF receptor-associated protein 1
ENSMUSG00000032386	Trip4	thyroid hormone receptor interactor 4
ENSMUSG00000013736	Trnt1	tRNA nucleotidyl transferase, CCA-adding, 1
ENSMUSG00000041736	Tspo	translocator protein (18kDa)
ENSMUSG00000036752	Tubb2c	tubulin, beta 4B class IVb
ENSMUSG00000020561	Twistnb	TWIST neighbor
ENSMUSG00000019578	Ubxn6	UBX domain protein 6
ENSMUSG00000021520	Uqcrb	ubiquinol-cytochrome c reductase binding protein
ENSMUSG00000030884	Uqcrc2	ubiquinol-cytochrome c reductase core protein II
ENSMUSG00000038462	Uqcrfs1	ubiquinol-cytochrome c reductase, Rieske iron-sulfur polypeptide 1
ENSMUSG00000044894	Uqcrq	ubiquinol-cytochrome c reductase, complex III subunit VII, 9.5kDa
ENSMUSG00000022792	Yars2	tyrosyl-tRNA synthetase 2, mitochondrial
ENSMUSG00000014932	Yes1	YES proto-oncogene 1, Src family tyrosine kinase
ENSMUSG00000026775	Yme1l1	YME1-like 1 ATPase
ENSMUSG00000028889	Yrdc	yrdC N(6)-threonylcarbamoyltransferase domain containing
