# Supplementary material for: Correlated 5-Hydroxymethylcytosine (5hmC) and Gene Expression Profiles Underpin Gene and Organ-Specific Epigenetic Regulation in Adult Mouse Brain and Liver
Source: PLoS One. 2017 Jan 26;12(1):e0170779. doi: 10.1371/journal.pone.0170779 (PMC5268415; doi:10.1371/journal.pone.0170779)
Supplement: S3 Table — (XLSX) [file pone.0170779.s007.xlsx]

## Sheet: S3 Table
S3 Table. List of genes that showed gene expression but without 5hmC enrichment or not expressed but with 5hmC enrichment in the brain and liver samples.
Gene ID	Gene Symbol	Type of Exception
ENSMUSG00000037971	1110032A03Rik	expressed but without 5hmC enrichment in Brain
ENSMUSG00000078570	1110065P20Rik	expressed but without 5hmC enrichment in Brain
ENSMUSG00000078784	1810022K09Rik	expressed but without 5hmC enrichment in Brain
ENSMUSG00000051671	1810063B05Rik	expressed but without 5hmC enrichment in Brain
ENSMUSG00000029725	2010007H12Rik	expressed but without 5hmC enrichment in Brain
ENSMUSG00000020441	2310033P09Rik	expressed but without 5hmC enrichment in Brain
ENSMUSG00000076437	2700094K13Rik	expressed but without 5hmC enrichment in Brain
ENSMUSG00000028398	3110001D03Rik	expressed but without 5hmC enrichment in Brain
ENSMUSG00000035868	3110052M02Rik	expressed but without 5hmC enrichment in Brain
ENSMUSG00000048106	4632415L05Rik	expressed but without 5hmC enrichment in Brain
ENSMUSG00000073147	5031425E22Rik	expressed but without 5hmC enrichment in Brain
ENSMUSG00000034168	6430527G18Rik	expressed but without 5hmC enrichment in Brain
ENSMUSG00000062825	Actg1	expressed but without 5hmC enrichment in Brain
ENSMUSG00000024256	Adcyap1	expressed but without 5hmC enrichment in Brain
ENSMUSG00000078307	AI593442	expressed but without 5hmC enrichment in Brain
ENSMUSG00000056383	AI987944	expressed but without 5hmC enrichment in Brain
ENSMUSG00000078435	AU041133	expressed but without 5hmC enrichment in Brain
ENSMUSG00000080717	B230307C23Rik	expressed but without 5hmC enrichment in Brain
ENSMUSG00000025128	Bhlhe22	expressed but without 5hmC enrichment in Brain
ENSMUSG00000049086	Bmyc	expressed but without 5hmC enrichment in Brain
ENSMUSG00000042111	Ccdc115	expressed but without 5hmC enrichment in Brain
ENSMUSG00000026399	Cd55	expressed but without 5hmC enrichment in Brain
ENSMUSG00000090071	Cdk5r2	expressed but without 5hmC enrichment in Brain
ENSMUSG00000060708	Cno	expressed but without 5hmC enrichment in Brain
ENSMUSG00000017778	Cox7c	expressed but without 5hmC enrichment in Brain
ENSMUSG00000044795	Cyb5d1	expressed but without 5hmC enrichment in Brain
ENSMUSG00000079038	D130040H23Rik	expressed but without 5hmC enrichment in Brain
ENSMUSG00000020108	Ddit4	expressed but without 5hmC enrichment in Brain
ENSMUSG00000035530	Eif1	expressed but without 5hmC enrichment in Brain
ENSMUSG00000021583	Erap1	expressed but without 5hmC enrichment in Brain
ENSMUSG00000045316	Fahd1	expressed but without 5hmC enrichment in Brain
ENSMUSG00000028453	Fancg	expressed but without 5hmC enrichment in Brain
ENSMUSG00000075012	Fjx1	expressed but without 5hmC enrichment in Brain
ENSMUSG00000001773	Folh1	expressed but without 5hmC enrichment in Brain
ENSMUSG00000050295	Foxc1	expressed but without 5hmC enrichment in Brain
ENSMUSG00000052957	Gas1	expressed but without 5hmC enrichment in Brain
ENSMUSG00000029298	Gbp9	expressed but without 5hmC enrichment in Brain
ENSMUSG00000078877	Gm14295	expressed but without 5hmC enrichment in Brain
ENSMUSG00000078863	Gm14325	expressed but without 5hmC enrichment in Brain
ENSMUSG00000078862	Gm14326	expressed but without 5hmC enrichment in Brain
ENSMUSG00000090093	Gm14399	expressed but without 5hmC enrichment in Brain
ENSMUSG00000067480	Gm14403	expressed but without 5hmC enrichment in Brain
ENSMUSG00000078870	Gm14410	expressed but without 5hmC enrichment in Brain
ENSMUSG00000078868	Gm14412	expressed but without 5hmC enrichment in Brain
ENSMUSG00000078902	Gm14443	expressed but without 5hmC enrichment in Brain
ENSMUSG00000087153	Gm6483	expressed but without 5hmC enrichment in Brain
ENSMUSG00000063902	Gm7964	expressed but without 5hmC enrichment in Brain
ENSMUSG00000048216	Gpr85	expressed but without 5hmC enrichment in Brain
ENSMUSG00000049932	H2afx	expressed but without 5hmC enrichment in Brain
ENSMUSG00000037894	H2afz	expressed but without 5hmC enrichment in Brain
ENSMUSG00000079555	Haus3	expressed but without 5hmC enrichment in Brain
ENSMUSG00000069919	Hba-a1	expressed but without 5hmC enrichment in Brain
ENSMUSG00000069917	Hba-a2	expressed but without 5hmC enrichment in Brain
ENSMUSG00000052305	Hbb-b1	expressed but without 5hmC enrichment in Brain
ENSMUSG00000073940	Hbb-b2	expressed but without 5hmC enrichment in Brain
ENSMUSG00000025868	Higd2a	expressed but without 5hmC enrichment in Brain
ENSMUSG00000049539	Hist1h1a	expressed but without 5hmC enrichment in Brain
ENSMUSG00000036181	Hist1h1c	expressed but without 5hmC enrichment in Brain
ENSMUSG00000059309	Hist1h3f	expressed but without 5hmC enrichment in Brain
ENSMUSG00000060093	Hist1h4a	expressed but without 5hmC enrichment in Brain
ENSMUSG00000069274	Hist1h4f	expressed but without 5hmC enrichment in Brain
ENSMUSG00000060639	Hist1h4i	expressed but without 5hmC enrichment in Brain
ENSMUSG00000064288	Hist1h4k	expressed but without 5hmC enrichment in Brain
ENSMUSG00000078851	Hist3h2a	expressed but without 5hmC enrichment in Brain
ENSMUSG00000056895	Hist3h2ba	expressed but without 5hmC enrichment in Brain
ENSMUSG00000022323	Hrsp12	expressed but without 5hmC enrichment in Brain
ENSMUSG00000015656	Hspa8	expressed but without 5hmC enrichment in Brain
ENSMUSG00000064215	Ifi27l1	expressed but without 5hmC enrichment in Brain
ENSMUSG00000032288	Imp3	expressed but without 5hmC enrichment in Brain
ENSMUSG00000027937	Jtb	expressed but without 5hmC enrichment in Brain
ENSMUSG00000052837	Junb	expressed but without 5hmC enrichment in Brain
ENSMUSG00000047959	Kcna3	expressed but without 5hmC enrichment in Brain
ENSMUSG00000073775	Kti12	expressed but without 5hmC enrichment in Brain
ENSMUSG00000027968	Larp7	expressed but without 5hmC enrichment in Brain
ENSMUSG00000071862	Lrrtm2	expressed but without 5hmC enrichment in Brain
ENSMUSG00000059278	Lsmd1	expressed but without 5hmC enrichment in Brain
ENSMUSG00000079018	Ly6c1	expressed but without 5hmC enrichment in Brain
ENSMUSG00000029910	Mad2l1	expressed but without 5hmC enrichment in Brain
ENSMUSG00000046994	Mars2	expressed but without 5hmC enrichment in Brain
ENSMUSG00000022673	Mcm4	expressed but without 5hmC enrichment in Brain
ENSMUSG00000027080	Med19	expressed but without 5hmC enrichment in Brain
ENSMUSG00000068479	Mfap1a	expressed but without 5hmC enrichment in Brain
ENSMUSG00000033307	Mif	expressed but without 5hmC enrichment in Brain
ENSMUSG00000048602	Morc2b	expressed but without 5hmC enrichment in Brain
ENSMUSG00000024902	Mrpl11	expressed but without 5hmC enrichment in Brain
ENSMUSG00000036850	Mrpl41	expressed but without 5hmC enrichment in Brain
ENSMUSG00000031765	Mt1	expressed but without 5hmC enrichment in Brain
ENSMUSG00000025912	Mybl1	expressed but without 5hmC enrichment in Brain
ENSMUSG00000055430	Nap1l5	expressed but without 5hmC enrichment in Brain
ENSMUSG00000035285	Nat14	expressed but without 5hmC enrichment in Brain
ENSMUSG00000033585	Ndn	expressed but without 5hmC enrichment in Brain
ENSMUSG00000027133	Nop10	expressed but without 5hmC enrichment in Brain
ENSMUSG00000046160	Olig1	expressed but without 5hmC enrichment in Brain
ENSMUSG00000039830	Olig2	expressed but without 5hmC enrichment in Brain
ENSMUSG00000051695	Pcbp1	expressed but without 5hmC enrichment in Brain
ENSMUSG00000045657	Pcdhb10	expressed but without 5hmC enrichment in Brain
ENSMUSG00000051486	Pcdhb11	expressed but without 5hmC enrichment in Brain
ENSMUSG00000043458	Pcdhb12	expressed but without 5hmC enrichment in Brain
ENSMUSG00000044043	Pcdhb14	expressed but without 5hmC enrichment in Brain
ENSMUSG00000047033	Pcdhb15	expressed but without 5hmC enrichment in Brain
ENSMUSG00000047910	Pcdhb16	expressed but without 5hmC enrichment in Brain
ENSMUSG00000046387	Pcdhb17	expressed but without 5hmC enrichment in Brain
ENSMUSG00000048347	Pcdhb18	expressed but without 5hmC enrichment in Brain
ENSMUSG00000043313	Pcdhb19	expressed but without 5hmC enrichment in Brain
ENSMUSG00000044022	Pcdhb21	expressed but without 5hmC enrichment in Brain
ENSMUSG00000073591	Pcdhb22	expressed but without 5hmC enrichment in Brain
ENSMUSG00000045689	Pcdhb4	expressed but without 5hmC enrichment in Brain
ENSMUSG00000045062	Pcdhb7	expressed but without 5hmC enrichment in Brain
ENSMUSG00000051242	Pcdhb9	expressed but without 5hmC enrichment in Brain
ENSMUSG00000027342	Pcna	expressed but without 5hmC enrichment in Brain
ENSMUSG00000043445	Pgp	expressed but without 5hmC enrichment in Brain
ENSMUSG00000020464	Pnpt1	expressed but without 5hmC enrichment in Brain
ENSMUSG00000028675	Pnrc2	expressed but without 5hmC enrichment in Brain
ENSMUSG00000045996	Polr2k	expressed but without 5hmC enrichment in Brain
ENSMUSG00000016344	Ppdpf	expressed but without 5hmC enrichment in Brain
ENSMUSG00000036835	Psenen	expressed but without 5hmC enrichment in Brain
ENSMUSG00000026238	Ptma	expressed but without 5hmC enrichment in Brain
ENSMUSG00000054364	Rhob	expressed but without 5hmC enrichment in Brain
ENSMUSG00000046364	Rpl27a	expressed but without 5hmC enrichment in Brain
ENSMUSG00000057863	Rpl36	expressed but without 5hmC enrichment in Brain
ENSMUSG00000049751	Rpl36al	expressed but without 5hmC enrichment in Brain
ENSMUSG00000020460	Rps27a	expressed but without 5hmC enrichment in Brain
ENSMUSG00000036781	Rps27l	expressed but without 5hmC enrichment in Brain
ENSMUSG00000070934	Rraga	expressed but without 5hmC enrichment in Brain
ENSMUSG00000046229	Scand1	expressed but without 5hmC enrichment in Brain
ENSMUSG00000074211	Sdhaf1	expressed but without 5hmC enrichment in Brain
ENSMUSG00000078348	Sf3b5	expressed but without 5hmC enrichment in Brain
ENSMUSG00000023764	Sfi1	expressed but without 5hmC enrichment in Brain
ENSMUSG00000037771	Slc32a1	expressed but without 5hmC enrichment in Brain
ENSMUSG00000074637	Sox2	expressed but without 5hmC enrichment in Brain
ENSMUSG00000061517	Sox21	expressed but without 5hmC enrichment in Brain
ENSMUSG00000029304	Spp1	expressed but without 5hmC enrichment in Brain
ENSMUSG00000034120	Srsf2	expressed but without 5hmC enrichment in Brain
ENSMUSG00000068882	Ssb	expressed but without 5hmC enrichment in Brain
ENSMUSG00000026966	Ssna1	expressed but without 5hmC enrichment in Brain
ENSMUSG00000024666	Tmem138	expressed but without 5hmC enrichment in Brain
ENSMUSG00000078201	Tmem203	expressed but without 5hmC enrichment in Brain
ENSMUSG00000075043	Tmem223	expressed but without 5hmC enrichment in Brain
ENSMUSG00000047260	Tmem93	expressed but without 5hmC enrichment in Brain
ENSMUSG00000079523	Tmsb10	expressed but without 5hmC enrichment in Brain
ENSMUSG00000072235	Tuba1a	expressed but without 5hmC enrichment in Brain
ENSMUSG00000045136	Tubb2b	expressed but without 5hmC enrichment in Brain
ENSMUSG00000019505	Ubb	expressed but without 5hmC enrichment in Brain
ENSMUSG00000008348	Ubc	expressed but without 5hmC enrichment in Brain
ENSMUSG00000051527	Usp29	expressed but without 5hmC enrichment in Brain
ENSMUSG00000023186	Vwa5a	expressed but without 5hmC enrichment in Brain
ENSMUSG00000068130	Zfp442	expressed but without 5hmC enrichment in Brain
ENSMUSG00000078779	Zfp59	expressed but without 5hmC enrichment in Brain
ENSMUSG00000056019	Zfp709	expressed but without 5hmC enrichment in Brain
ENSMUSG00000058331	Zfp85-rs1	expressed but without 5hmC enrichment in Brain
ENSMUSG00000059142	Zfp945	expressed but without 5hmC enrichment in Brain
ENSMUSG00000074732	Zfp950	expressed but without 5hmC enrichment in Brain
ENSMUSG00000003198	Zfp959	expressed but without 5hmC enrichment in Brain
ENSMUSG00000032368	Zic1	expressed but without 5hmC enrichment in Brain
ENSMUSG00000061524	Zic2	expressed but without 5hmC enrichment in Brain
ENSMUSG00000030393	Zik1	expressed but without 5hmC enrichment in Brain
ENSMUSG00000032551	1110059G10Rik	expressed but without 5hmC enrichment in Brain and Liver
ENSMUSG00000032403	2300009A05Rik	expressed but without 5hmC enrichment in Brain and Liver
ENSMUSG00000072763	5430403G16Rik	expressed but without 5hmC enrichment in Brain and Liver
ENSMUSG00000074158	9830147E19Rik	expressed but without 5hmC enrichment in Brain and Liver
ENSMUSG00000058093	AA987161	expressed but without 5hmC enrichment in Brain and Liver
ENSMUSG00000031931	Ankrd49	expressed but without 5hmC enrichment in Brain and Liver
ENSMUSG00000074166	AW146154	expressed but without 5hmC enrichment in Brain and Liver
ENSMUSG00000025766	D3Ertd751e	expressed but without 5hmC enrichment in Brain and Liver
ENSMUSG00000074519	Etohi1	expressed but without 5hmC enrichment in Brain and Liver
ENSMUSG00000078866	Gm14420	expressed but without 5hmC enrichment in Brain and Liver
ENSMUSG00000090015	Gm15446	expressed but without 5hmC enrichment in Brain and Liver
ENSMUSG00000052565	Hist1h1d	expressed but without 5hmC enrichment in Brain and Liver
ENSMUSG00000051627	Hist1h1e	expressed but without 5hmC enrichment in Brain and Liver
ENSMUSG00000069273	Hist1h3e	expressed but without 5hmC enrichment in Brain and Liver
ENSMUSG00000069266	Hist1h4b	expressed but without 5hmC enrichment in Brain and Liver
ENSMUSG00000060678	Hist1h4c	expressed but without 5hmC enrichment in Brain and Liver
ENSMUSG00000061482	Hist1h4d	expressed but without 5hmC enrichment in Brain and Liver
ENSMUSG00000060981	Hist1h4h	expressed but without 5hmC enrichment in Brain and Liver
ENSMUSG00000068855	Hist2h2ac	expressed but without 5hmC enrichment in Brain and Liver
ENSMUSG00000068851	Hist4h4	expressed but without 5hmC enrichment in Brain and Liver
ENSMUSG00000039217	Il18	expressed but without 5hmC enrichment in Brain and Liver
ENSMUSG00000055541	Lair1	expressed but without 5hmC enrichment in Brain and Liver
ENSMUSG00000075602	Ly6a	expressed but without 5hmC enrichment in Brain and Liver
ENSMUSG00000048222	Mfap1b	expressed but without 5hmC enrichment in Brain and Liver
ENSMUSG00000021392	Nol8	expressed but without 5hmC enrichment in Brain and Liver
ENSMUSG00000090733	Rps27	expressed but without 5hmC enrichment in Brain and Liver
ENSMUSG00000052031	Tagap1	expressed but without 5hmC enrichment in Brain and Liver
ENSMUSG00000056820	Tsnax	expressed but without 5hmC enrichment in Brain and Liver
ENSMUSG00000057396	Zfp759	expressed but without 5hmC enrichment in Brain and Liver
ENSMUSG00000061371	Zfp873	expressed but without 5hmC enrichment in Brain and Liver
ENSMUSG00000059897	Zfp930	expressed but without 5hmC enrichment in Brain and Liver
ENSMUSG00000066613	Zfp932	expressed but without 5hmC enrichment in Brain and Liver
ENSMUSG00000008686	Zfp955a	expressed but without 5hmC enrichment in Brain and Liver
ENSMUSG00000061532	Zfp955b	expressed but without 5hmC enrichment in Brain and Liver
ENSMUSG00000058748	Zfp958	expressed but without 5hmC enrichment in Brain and Liver
ENSMUSG00000075054	1600012F09Rik	expressed but without 5hmC enrichment in Liver
ENSMUSG00000025591	1810029B16Rik	expressed but without 5hmC enrichment in Liver
ENSMUSG00000046567	4930430F08Rik	expressed but without 5hmC enrichment in Liver
ENSMUSG00000056260	4933421E11Rik	expressed but without 5hmC enrichment in Liver
ENSMUSG00000024269	5730494M16Rik	expressed but without 5hmC enrichment in Liver
ENSMUSG00000038768	9130409I23Rik	expressed but without 5hmC enrichment in Liver
ENSMUSG00000021510	A530054K11Rik	expressed but without 5hmC enrichment in Liver
ENSMUSG00000044060	A830010M20Rik	expressed but without 5hmC enrichment in Liver
ENSMUSG00000023088	Abcc1	expressed but without 5hmC enrichment in Liver
ENSMUSG00000030022	Adamts9	expressed but without 5hmC enrichment in Liver
ENSMUSG00000038836	Agbl3	expressed but without 5hmC enrichment in Liver
ENSMUSG00000073490	AI607873	expressed but without 5hmC enrichment in Liver
ENSMUSG00000037922	Bank1	expressed but without 5hmC enrichment in Liver
ENSMUSG00000038187	Btbd10	expressed but without 5hmC enrichment in Liver
ENSMUSG00000040283	Btnl9	expressed but without 5hmC enrichment in Liver
ENSMUSG00000005338	Cadm3	expressed but without 5hmC enrichment in Liver
ENSMUSG00000000058	Cav2	expressed but without 5hmC enrichment in Liver
ENSMUSG00000032740	Ccdc88a	expressed but without 5hmC enrichment in Liver
ENSMUSG00000030613	Ccdc90b	expressed but without 5hmC enrichment in Liver
ENSMUSG00000079227	Ccr5	expressed but without 5hmC enrichment in Liver
ENSMUSG00000008845	Cd163	expressed but without 5hmC enrichment in Liver
ENSMUSG00000034783	Cd207	expressed but without 5hmC enrichment in Liver
ENSMUSG00000034641	Cd300ld	expressed but without 5hmC enrichment in Liver
ENSMUSG00000038147	Cd84	expressed but without 5hmC enrichment in Liver
ENSMUSG00000079293	Clec7a	expressed but without 5hmC enrichment in Liver
ENSMUSG00000033634	Cml2	expressed but without 5hmC enrichment in Liver
ENSMUSG00000028633	Ctps	expressed but without 5hmC enrichment in Liver
ENSMUSG00000057778	Cyb5d2	expressed but without 5hmC enrichment in Liver
ENSMUSG00000063415	Cyp26b1	expressed but without 5hmC enrichment in Liver
ENSMUSG00000030347	D6Wsu163e	expressed but without 5hmC enrichment in Liver
ENSMUSG00000027314	Dll4	expressed but without 5hmC enrichment in Liver
ENSMUSG00000020143	Dock2	expressed but without 5hmC enrichment in Liver
ENSMUSG00000026574	Dpt	expressed but without 5hmC enrichment in Liver
ENSMUSG00000064061	Dzip3	expressed but without 5hmC enrichment in Liver
ENSMUSG00000022842	Ece2	expressed but without 5hmC enrichment in Liver
ENSMUSG00000020467	Efemp1	expressed but without 5hmC enrichment in Liver
ENSMUSG00000038646	Fam103a1	expressed but without 5hmC enrichment in Liver
ENSMUSG00000036667	Fam115a	expressed but without 5hmC enrichment in Liver
ENSMUSG00000078670	Fam174b	expressed but without 5hmC enrichment in Liver
ENSMUSG00000019779	Frk	expressed but without 5hmC enrichment in Liver
ENSMUSG00000046441	Ftsjd1	expressed but without 5hmC enrichment in Liver
ENSMUSG00000028269	Gbp1	expressed but without 5hmC enrichment in Liver
ENSMUSG00000079363	Gbp4	expressed but without 5hmC enrichment in Liver
ENSMUSG00000034438	Gbp8	expressed but without 5hmC enrichment in Liver
ENSMUSG00000029276	Glmn	expressed but without 5hmC enrichment in Liver
ENSMUSG00000057924	Gm10033	expressed but without 5hmC enrichment in Liver
ENSMUSG00000069792	Gm11428	expressed but without 5hmC enrichment in Liver
ENSMUSG00000073902	Gm1966	expressed but without 5hmC enrichment in Liver
ENSMUSG00000069727	Gm5595	expressed but without 5hmC enrichment in Liver
ENSMUSG00000091144	Gm6907	expressed but without 5hmC enrichment in Liver
ENSMUSG00000054178	Gm9938	expressed but without 5hmC enrichment in Liver
ENSMUSG00000040464	Gtpbp10	expressed but without 5hmC enrichment in Liver
ENSMUSG00000041624	Gucy1a2	expressed but without 5hmC enrichment in Liver
ENSMUSG00000038047	Haus6	expressed but without 5hmC enrichment in Liver
ENSMUSG00000028864	Hgf	expressed but without 5hmC enrichment in Liver
ENSMUSG00000025757	Hspa4l	expressed but without 5hmC enrichment in Liver
ENSMUSG00000039997	Ifi203	expressed but without 5hmC enrichment in Liver
ENSMUSG00000073489	Ifi204	expressed but without 5hmC enrichment in Liver
ENSMUSG00000034459	Ifit1	expressed but without 5hmC enrichment in Liver
ENSMUSG00000028576	Ift74	expressed but without 5hmC enrichment in Liver
ENSMUSG00000027399	Il1a	expressed but without 5hmC enrichment in Liver
ENSMUSG00000049717	Lig4	expressed but without 5hmC enrichment in Liver
ENSMUSG00000062593	Lilrb4	expressed but without 5hmC enrichment in Liver
ENSMUSG00000041044	Lrit1	expressed but without 5hmC enrichment in Liver
ENSMUSG00000043418	Lrit2	expressed but without 5hmC enrichment in Liver
ENSMUSG00000027550	Lrrcc1	expressed but without 5hmC enrichment in Liver
ENSMUSG00000025245	Lztfl1	expressed but without 5hmC enrichment in Liver
ENSMUSG00000051098	Mblac2	expressed but without 5hmC enrichment in Liver
ENSMUSG00000058006	Mdn1	expressed but without 5hmC enrichment in Liver
ENSMUSG00000055660	Mettl4	expressed but without 5hmC enrichment in Liver
ENSMUSG00000090272	Mndal	expressed but without 5hmC enrichment in Liver
ENSMUSG00000078680	Mup10	expressed but without 5hmC enrichment in Liver
ENSMUSG00000073834	Mup11	expressed but without 5hmC enrichment in Liver
ENSMUSG00000073830	Mup14	expressed but without 5hmC enrichment in Liver
ENSMUSG00000073832	Mup15	expressed but without 5hmC enrichment in Liver
ENSMUSG00000078675	Mup16	expressed but without 5hmC enrichment in Liver
ENSMUSG00000089681	Mup17	expressed but without 5hmC enrichment in Liver
ENSMUSG00000078674	Mup18	expressed but without 5hmC enrichment in Liver
ENSMUSG00000078672	Mup20	expressed but without 5hmC enrichment in Liver
ENSMUSG00000073842	Mup7	expressed but without 5hmC enrichment in Liver
ENSMUSG00000030562	Nox4	expressed but without 5hmC enrichment in Liver
ENSMUSG00000022206	Npr3	expressed but without 5hmC enrichment in Liver
ENSMUSG00000060739	Nsa2	expressed but without 5hmC enrichment in Liver
ENSMUSG00000026707	Nsun6	expressed but without 5hmC enrichment in Liver
ENSMUSG00000025237	Parp6	expressed but without 5hmC enrichment in Liver
ENSMUSG00000029263	Pigg	expressed but without 5hmC enrichment in Liver
ENSMUSG00000021671	Poc5	expressed but without 5hmC enrichment in Liver
ENSMUSG00000025218	Poll	expressed but without 5hmC enrichment in Liver
ENSMUSG00000046862	Pramef8	expressed but without 5hmC enrichment in Liver
ENSMUSG00000051977	Prdm9	expressed but without 5hmC enrichment in Liver
ENSMUSG00000039405	Prss23	expressed but without 5hmC enrichment in Liver
ENSMUSG00000078452	Raet1d	expressed but without 5hmC enrichment in Liver
ENSMUSG00000070661	Rnf186	expressed but without 5hmC enrichment in Liver
ENSMUSG00000052516	Robo2	expressed but without 5hmC enrichment in Liver
ENSMUSG00000038510	Rpf2	expressed but without 5hmC enrichment in Liver
ENSMUSG00000021418	Rpp40	expressed but without 5hmC enrichment in Liver
ENSMUSG00000049517	Rps23	expressed but without 5hmC enrichment in Liver
ENSMUSG00000023806	Rsph3b	expressed but without 5hmC enrichment in Liver
ENSMUSG00000019880	Rspo3	expressed but without 5hmC enrichment in Liver
ENSMUSG00000074115	Saa1	expressed but without 5hmC enrichment in Liver
ENSMUSG00000057465	Saa2	expressed but without 5hmC enrichment in Liver
ENSMUSG00000063253	Scoc	expressed but without 5hmC enrichment in Liver
ENSMUSG00000040254	Sema3d	expressed but without 5hmC enrichment in Liver
ENSMUSG00000035208	Slfn8	expressed but without 5hmC enrichment in Liver
ENSMUSG00000000948	Snrpn	expressed but without 5hmC enrichment in Liver
ENSMUSG00000056153	Socs6	expressed but without 5hmC enrichment in Liver
ENSMUSG00000027762	Sucnr1	expressed but without 5hmC enrichment in Liver
ENSMUSG00000029269	Sult1b1	expressed but without 5hmC enrichment in Liver
ENSMUSG00000026632	Tatdn3	expressed but without 5hmC enrichment in Liver
ENSMUSG00000031965	Tbx20	expressed but without 5hmC enrichment in Liver
ENSMUSG00000074743	Thbd	expressed but without 5hmC enrichment in Liver
ENSMUSG00000023885	Thbs2	expressed but without 5hmC enrichment in Liver
ENSMUSG00000039005	Tlr4	expressed but without 5hmC enrichment in Liver
ENSMUSG00000020701	Tmem132e	expressed but without 5hmC enrichment in Liver
ENSMUSG00000034620	Tmem5	expressed but without 5hmC enrichment in Liver
ENSMUSG00000063727	Tnfrsf11b	expressed but without 5hmC enrichment in Liver
ENSMUSG00000021712	Trim23	expressed but without 5hmC enrichment in Liver
ENSMUSG00000057596	Trim30d	expressed but without 5hmC enrichment in Liver
ENSMUSG00000035780	Ugt2a3	expressed but without 5hmC enrichment in Liver
ENSMUSG00000054079	Utp18	expressed but without 5hmC enrichment in Liver
ENSMUSG00000022313	Utp23	expressed but without 5hmC enrichment in Liver
ENSMUSG00000028173	Wls	expressed but without 5hmC enrichment in Liver
ENSMUSG00000010797	Wnt2	expressed but without 5hmC enrichment in Liver
ENSMUSG00000067942	Zfp160	expressed but without 5hmC enrichment in Liver
ENSMUSG00000063488	Zfp167	expressed but without 5hmC enrichment in Liver
ENSMUSG00000049164	Zfp518a	expressed but without 5hmC enrichment in Liver
ENSMUSG00000071281	Zfp71-rs1	expressed but without 5hmC enrichment in Liver
ENSMUSG00000044501	Zfp758	expressed but without 5hmC enrichment in Liver
ENSMUSG00000040321	Zfp770	expressed but without 5hmC enrichment in Liver
ENSMUSG00000063047	Zfp780b	expressed but without 5hmC enrichment in Liver
ENSMUSG00000069208	Zfp825	expressed but without 5hmC enrichment in Liver
ENSMUSG00000071285	Zfp87	expressed but without 5hmC enrichment in Liver
ENSMUSG00000078861	Zfp931	expressed but without 5hmC enrichment in Liver
ENSMUSG00000062931	Zfp938	expressed but without 5hmC enrichment in Liver
ENSMUSG00000067931	Zfp948	expressed but without 5hmC enrichment in Liver
ENSMUSG00000010841	1700006E09Rik	Not expressed but with 5hmC enrichment in Brain
ENSMUSG00000078935	1700025C18Rik	Not expressed but with 5hmC enrichment in Brain
ENSMUSG00000056821	1700028I16Rik	Not expressed but with 5hmC enrichment in Brain
ENSMUSG00000034031	1700106J16Rik	Not expressed but with 5hmC enrichment in Brain
ENSMUSG00000027670	4833422F24Rik	Not expressed but with 5hmC enrichment in Brain
ENSMUSG00000066368	4921517D21Rik	Not expressed but with 5hmC enrichment in Brain
ENSMUSG00000043429	4922505E12Rik	Not expressed but with 5hmC enrichment in Brain
ENSMUSG00000022288	4930447A16Rik	Not expressed but with 5hmC enrichment in Brain
ENSMUSG00000029564	4930519G04Rik	Not expressed but with 5hmC enrichment in Brain
ENSMUSG00000022002	4930564B18Rik	Not expressed but with 5hmC enrichment in Brain
ENSMUSG00000021961	4930578I06Rik	Not expressed but with 5hmC enrichment in Brain
ENSMUSG00000049506	4933407P14Rik	Not expressed but with 5hmC enrichment in Brain
ENSMUSG00000079069	8430423G03Rik	Not expressed but with 5hmC enrichment in Brain
ENSMUSG00000073576	9630014M24Rik	Not expressed but with 5hmC enrichment in Brain
ENSMUSG00000070979	Actl7a	Not expressed but with 5hmC enrichment in Brain
ENSMUSG00000043468	Adam30	Not expressed but with 5hmC enrichment in Brain
ENSMUSG00000055547	Apobec4	Not expressed but with 5hmC enrichment in Brain
ENSMUSG00000028435	Aqp3	Not expressed but with 5hmC enrichment in Brain
ENSMUSG00000058216	BC021614	Not expressed but with 5hmC enrichment in Brain
ENSMUSG00000052922	Bpi	Not expressed but with 5hmC enrichment in Brain
ENSMUSG00000084945	C030037F17Rik	Not expressed but with 5hmC enrichment in Brain
ENSMUSG00000079258	Calhm1	Not expressed but with 5hmC enrichment in Brain
ENSMUSG00000047636	Cdcp2	Not expressed but with 5hmC enrichment in Brain
ENSMUSG00000052435	Cebpe	Not expressed but with 5hmC enrichment in Brain
ENSMUSG00000023176	Cpn2	Not expressed but with 5hmC enrichment in Brain
ENSMUSG00000067299	Crygd	Not expressed but with 5hmC enrichment in Brain
ENSMUSG00000070870	Cryge	Not expressed but with 5hmC enrichment in Brain
ENSMUSG00000050445	Cyp8b1	Not expressed but with 5hmC enrichment in Brain
ENSMUSG00000030160	D630042F21Rik	Not expressed but with 5hmC enrichment in Brain
ENSMUSG00000056359	D830013O20Rik	Not expressed but with 5hmC enrichment in Brain
ENSMUSG00000045750	D830014E11Rik	Not expressed but with 5hmC enrichment in Brain
ENSMUSG00000021206	D830046C22Rik	Not expressed but with 5hmC enrichment in Brain
ENSMUSG00000033044	Dhrs7c	Not expressed but with 5hmC enrichment in Brain
ENSMUSG00000078605	E030025P04Rik	Not expressed but with 5hmC enrichment in Brain
ENSMUSG00000028635	Edn2	Not expressed but with 5hmC enrichment in Brain
ENSMUSG00000050439	Enthd1	Not expressed but with 5hmC enrichment in Brain
ENSMUSG00000075184	F930017D23Rik	Not expressed but with 5hmC enrichment in Brain
ENSMUSG00000050876	Fam75d3	Not expressed but with 5hmC enrichment in Brain
ENSMUSG00000022215	Fitm1	Not expressed but with 5hmC enrichment in Brain
ENSMUSG00000047861	Foxi1	Not expressed but with 5hmC enrichment in Brain
ENSMUSG00000046006	Gapt	Not expressed but with 5hmC enrichment in Brain
ENSMUSG00000046623	Gjb4	Not expressed but with 5hmC enrichment in Brain
ENSMUSG00000042357	Gjb5	Not expressed but with 5hmC enrichment in Brain
ENSMUSG00000066936	Gm10188	Not expressed but with 5hmC enrichment in Brain
ENSMUSG00000074603	Gm10729	Not expressed but with 5hmC enrichment in Brain
ENSMUSG00000075024	Gm10803	Not expressed but with 5hmC enrichment in Brain
ENSMUSG00000079274	Gm11078	Not expressed but with 5hmC enrichment in Brain
ENSMUSG00000079612	Gm11157	Not expressed but with 5hmC enrichment in Brain
ENSMUSG00000078956	Gm14221	Not expressed but with 5hmC enrichment in Brain
ENSMUSG00000079261	Gm15217	Not expressed but with 5hmC enrichment in Brain
ENSMUSG00000072999	Gm15401	Not expressed but with 5hmC enrichment in Brain
ENSMUSG00000078972	Gm15557	Not expressed but with 5hmC enrichment in Brain
ENSMUSG00000090412	Gm16484	Not expressed but with 5hmC enrichment in Brain
ENSMUSG00000091908	Gm17231	Not expressed but with 5hmC enrichment in Brain
ENSMUSG00000092065	Gm17241	Not expressed but with 5hmC enrichment in Brain
ENSMUSG00000091213	Gm17253	Not expressed but with 5hmC enrichment in Brain
ENSMUSG00000090429	Gm17271	Not expressed but with 5hmC enrichment in Brain
ENSMUSG00000090780	Gm17532	Not expressed but with 5hmC enrichment in Brain
ENSMUSG00000091695	Gm17669	Not expressed but with 5hmC enrichment in Brain
ENSMUSG00000075286	Gm1968	Not expressed but with 5hmC enrichment in Brain
ENSMUSG00000092329	Gm20388	Not expressed but with 5hmC enrichment in Brain
ENSMUSG00000092252	Gm20499	Not expressed but with 5hmC enrichment in Brain
ENSMUSG00000078297	Gm3150	Not expressed but with 5hmC enrichment in Brain
ENSMUSG00000062461	Gm5453	Not expressed but with 5hmC enrichment in Brain
ENSMUSG00000056699	Gm5533	Not expressed but with 5hmC enrichment in Brain
ENSMUSG00000047822	Gm6484	Not expressed but with 5hmC enrichment in Brain
ENSMUSG00000067973	Gm6994	Not expressed but with 5hmC enrichment in Brain
ENSMUSG00000045520	Gm9799	Not expressed but with 5hmC enrichment in Brain
ENSMUSG00000052098	Gm9867	Not expressed but with 5hmC enrichment in Brain
ENSMUSG00000000544	Gpa33	Not expressed but with 5hmC enrichment in Brain
ENSMUSG00000064272	Gpbar1	Not expressed but with 5hmC enrichment in Brain
ENSMUSG00000024784	Gpha2	Not expressed but with 5hmC enrichment in Brain
ENSMUSG00000025075	Habp2	Not expressed but with 5hmC enrichment in Brain
ENSMUSG00000048686	Hmgb4	Not expressed but with 5hmC enrichment in Brain
ENSMUSG00000020383	Il13	Not expressed but with 5hmC enrichment in Brain
ENSMUSG00000046108	Il17c	Not expressed but with 5hmC enrichment in Brain
ENSMUSG00000020279	Il9r	Not expressed but with 5hmC enrichment in Brain
ENSMUSG00000045545	Krt14	Not expressed but with 5hmC enrichment in Brain
ENSMUSG00000025347	Mettl7b	Not expressed but with 5hmC enrichment in Brain
ENSMUSG00000067219	Nipal1	Not expressed but with 5hmC enrichment in Brain
ENSMUSG00000089837	Npcd	Not expressed but with 5hmC enrichment in Brain
ENSMUSG00000032292	Nr2e3	Not expressed but with 5hmC enrichment in Brain
ENSMUSG00000059610	Olfr222	Not expressed but with 5hmC enrichment in Brain
ENSMUSG00000054036	Olfr279	Not expressed but with 5hmC enrichment in Brain
ENSMUSG00000050215	Olfr70	Not expressed but with 5hmC enrichment in Brain
ENSMUSG00000090981	Olfr718-ps1	Not expressed but with 5hmC enrichment in Brain
ENSMUSG00000009646	Pla2g12b	Not expressed but with 5hmC enrichment in Brain
ENSMUSG00000023978	Prph2	Not expressed but with 5hmC enrichment in Brain
ENSMUSG00000050762	Prss27	Not expressed but with 5hmC enrichment in Brain
ENSMUSG00000049013	Prss48	Not expressed but with 5hmC enrichment in Brain
ENSMUSG00000045378	Pxt1	Not expressed but with 5hmC enrichment in Brain
ENSMUSG00000059150	Rpl26-ps4	Not expressed but with 5hmC enrichment in Brain
ENSMUSG00000029321	Slc10a6	Not expressed but with 5hmC enrichment in Brain
ENSMUSG00000001095	Slc13a2	Not expressed but with 5hmC enrichment in Brain
ENSMUSG00000021490	Slc34a1	Not expressed but with 5hmC enrichment in Brain
ENSMUSG00000031098	Syt8	Not expressed but with 5hmC enrichment in Brain
ENSMUSG00000028738	Tas1r2	Not expressed but with 5hmC enrichment in Brain
ENSMUSG00000036244	Tbc1d21	Not expressed but with 5hmC enrichment in Brain
ENSMUSG00000037477	Tbx10	Not expressed but with 5hmC enrichment in Brain
ENSMUSG00000029829	Tmem213	Not expressed but with 5hmC enrichment in Brain
ENSMUSG00000008813	Tppp2	Not expressed but with 5hmC enrichment in Brain
ENSMUSG00000045521	Tssk2	Not expressed but with 5hmC enrichment in Brain
ENSMUSG00000028963	Uts2	Not expressed but with 5hmC enrichment in Brain
ENSMUSG00000018211	Wfdc15b	Not expressed but with 5hmC enrichment in Brain
ENSMUSG00000040154	Wfdc5	Not expressed but with 5hmC enrichment in Brain
ENSMUSG00000071262	Zfp957	Not expressed but with 5hmC enrichment in Brain
ENSMUSG00000044526	Znrf4	Not expressed but with 5hmC enrichment in Brain
ENSMUSG00000055882	Abhd16b	Not expressed but with 5hmC enrichment in Brain and Liver
ENSMUSG00000092531	AC141469.5	Not expressed but with 5hmC enrichment in Brain and Liver
ENSMUSG00000079592	C1qtnf5	Not expressed but with 5hmC enrichment in Brain and Liver
ENSMUSG00000078787	Cyp2t4	Not expressed but with 5hmC enrichment in Brain and Liver
ENSMUSG00000029711	Epo	Not expressed but with 5hmC enrichment in Brain and Liver
ENSMUSG00000055694	Gdf1	Not expressed but with 5hmC enrichment in Brain and Liver
ENSMUSG00000059352	Gm10064	Not expressed but with 5hmC enrichment in Brain and Liver
ENSMUSG00000072684	Gm10397	Not expressed but with 5hmC enrichment in Brain and Liver
ENSMUSG00000078620	Gm10964	Not expressed but with 5hmC enrichment in Brain and Liver
ENSMUSG00000056008	Gm11541	Not expressed but with 5hmC enrichment in Brain and Liver
ENSMUSG00000091096	Gm17304	Not expressed but with 5hmC enrichment in Brain and Liver
ENSMUSG00000092534	Gm20418	Not expressed but with 5hmC enrichment in Brain and Liver
ENSMUSG00000092345	Gm20503	Not expressed but with 5hmC enrichment in Brain and Liver
ENSMUSG00000091083	Gm4535	Not expressed but with 5hmC enrichment in Brain and Liver
ENSMUSG00000058607	Gm6635	Not expressed but with 5hmC enrichment in Brain and Liver
ENSMUSG00000047923	Gm9821	Not expressed but with 5hmC enrichment in Brain and Liver
ENSMUSG00000046450	Olfr71	Not expressed but with 5hmC enrichment in Brain and Liver
ENSMUSG00000040715	Rsc1a1	Not expressed but with 5hmC enrichment in Brain and Liver
ENSMUSG00000049734	Trex1	Not expressed but with 5hmC enrichment in Brain and Liver
ENSMUSG00000059631	1500035N22Rik	Not expressed but with 5hmC enrichment in Liver
ENSMUSG00000056508	1700001K19Rik	Not expressed but with 5hmC enrichment in Liver
ENSMUSG00000033731	3300002A11Rik	Not expressed but with 5hmC enrichment in Liver
ENSMUSG00000024088	4930583I09Rik	Not expressed but with 5hmC enrichment in Liver
ENSMUSG00000020804	Aanat	Not expressed but with 5hmC enrichment in Liver
ENSMUSG00000012777	Acpt	Not expressed but with 5hmC enrichment in Liver
ENSMUSG00000031972	Acta1	Not expressed but with 5hmC enrichment in Liver
ENSMUSG00000024266	Adad2	Not expressed but with 5hmC enrichment in Liver
ENSMUSG00000064063	BC048507	Not expressed but with 5hmC enrichment in Liver
ENSMUSG00000020490	Butr1	Not expressed but with 5hmC enrichment in Liver
ENSMUSG00000038357	Camp	Not expressed but with 5hmC enrichment in Liver
ENSMUSG00000020870	Cdc34-ps	Not expressed but with 5hmC enrichment in Liver
ENSMUSG00000008843	Cldn13	Not expressed but with 5hmC enrichment in Liver
ENSMUSG00000066058	Cldn19	Not expressed but with 5hmC enrichment in Liver
ENSMUSG00000000724	Cryba1	Not expressed but with 5hmC enrichment in Liver
ENSMUSG00000029541	Cyp2w1	Not expressed but with 5hmC enrichment in Liver
ENSMUSG00000047977	D930020E02Rik	Not expressed but with 5hmC enrichment in Liver
ENSMUSG00000025129	Dysfip1	Not expressed but with 5hmC enrichment in Liver
ENSMUSG00000044576	Fam59b	Not expressed but with 5hmC enrichment in Liver
ENSMUSG00000074647	Fam83c	Not expressed but with 5hmC enrichment in Liver
ENSMUSG00000024939	Fam89b	Not expressed but with 5hmC enrichment in Liver
ENSMUSG00000020327	Fgf22	Not expressed but with 5hmC enrichment in Liver
ENSMUSG00000026815	Gfi1b	Not expressed but with 5hmC enrichment in Liver
ENSMUSG00000062093	Gm10110	Not expressed but with 5hmC enrichment in Liver
ENSMUSG00000078939	Gm11016	Not expressed but with 5hmC enrichment in Liver
ENSMUSG00000078993	Gm11029	Not expressed but with 5hmC enrichment in Liver
ENSMUSG00000079147	Gm11053	Not expressed but with 5hmC enrichment in Liver
ENSMUSG00000079234	Gm11067	Not expressed but with 5hmC enrichment in Liver
ENSMUSG00000079255	Gm11074	Not expressed but with 5hmC enrichment in Liver
ENSMUSG00000090883	Gm17301	Not expressed but with 5hmC enrichment in Liver
ENSMUSG00000090803	Gm17413	Not expressed but with 5hmC enrichment in Liver
ENSMUSG00000092367	Gm20479	Not expressed but with 5hmC enrichment in Liver
ENSMUSG00000092232	Gm20521	Not expressed but with 5hmC enrichment in Liver
ENSMUSG00000092356	Gm20532	Not expressed but with 5hmC enrichment in Liver
ENSMUSG00000092511	Gm20547	Not expressed but with 5hmC enrichment in Liver
ENSMUSG00000069379	Gm4950	Not expressed but with 5hmC enrichment in Liver
ENSMUSG00000079597	Gm5483	Not expressed but with 5hmC enrichment in Liver
ENSMUSG00000046372	Gm5590	Not expressed but with 5hmC enrichment in Liver
ENSMUSG00000090957	Gm7535	Not expressed but with 5hmC enrichment in Liver
ENSMUSG00000055704	Gm9978	Not expressed but with 5hmC enrichment in Liver
ENSMUSG00000049649	Gpr3	Not expressed but with 5hmC enrichment in Liver
ENSMUSG00000091735	Gpr62	Not expressed but with 5hmC enrichment in Liver
ENSMUSG00000070708	Gtsf1l	Not expressed but with 5hmC enrichment in Liver
ENSMUSG00000078173	Lenep	Not expressed but with 5hmC enrichment in Liver
ENSMUSG00000051067	Lingo3	Not expressed but with 5hmC enrichment in Liver
ENSMUSG00000042763	Maneal	Not expressed but with 5hmC enrichment in Liver
ENSMUSG00000058183	Mmel1	Not expressed but with 5hmC enrichment in Liver
ENSMUSG00000009350	Mpo	Not expressed but with 5hmC enrichment in Liver
ENSMUSG00000030037	Mrpl53	Not expressed but with 5hmC enrichment in Liver
ENSMUSG00000045620	Odf3l1	Not expressed but with 5hmC enrichment in Liver
ENSMUSG00000024184	Pdia2	Not expressed but with 5hmC enrichment in Liver
ENSMUSG00000028751	Pla2g2e	Not expressed but with 5hmC enrichment in Liver
ENSMUSG00000025467	Prap1	Not expressed but with 5hmC enrichment in Liver
ENSMUSG00000050114	Prdx6b	Not expressed but with 5hmC enrichment in Liver
ENSMUSG00000092360	RP23-333M15.8	Not expressed but with 5hmC enrichment in Liver
ENSMUSG00000048617	Rtbdn	Not expressed but with 5hmC enrichment in Liver
ENSMUSG00000047531	Rtp2	Not expressed but with 5hmC enrichment in Liver
ENSMUSG00000032988	Slc16a8	Not expressed but with 5hmC enrichment in Liver
ENSMUSG00000044933	Sstr3	Not expressed but with 5hmC enrichment in Liver
ENSMUSG00000071562	Stfa1	Not expressed but with 5hmC enrichment in Liver
ENSMUSG00000054905	Stfa3	Not expressed but with 5hmC enrichment in Liver
ENSMUSG00000084174	Sycn	Not expressed but with 5hmC enrichment in Liver
ENSMUSG00000037424	Taar9	Not expressed but with 5hmC enrichment in Liver
ENSMUSG00000017300	Tnnc2	Not expressed but with 5hmC enrichment in Liver
ENSMUSG00000029409	U90926	Not expressed but with 5hmC enrichment in Liver
ENSMUSG00000026668	Ucma	Not expressed but with 5hmC enrichment in Liver
