# Supplementary material for: Correlated 5-Hydroxymethylcytosine (5hmC) and Gene Expression Profiles Underpin Gene and Organ-Specific Epigenetic Regulation in Adult Mouse Brain and Liver
Source: PLoS One. 2017 Jan 26;12(1):e0170779. doi: 10.1371/journal.pone.0170779 (PMC5268415; doi:10.1371/journal.pone.0170779)
Supplement: S4 Table — (XLSX) [file pone.0170779.s008.xlsx]

## Sheet: S4 Table
S4 Table. GO term enrichment analyses of brain-specific genes with topGO.
GO Domain	GO ID	Term	Annotated	Significant	Expected	Fisher
Biological process	GO:0007268	synaptic transmission	440	54	7.29	1e-30
	GO:0007399	nervous system development	1874	100	31.04	1.8e-27
	GO:0007267	cell-cell signaling	784	62	12.99	2.8e-25
	GO:0050803	regulation of synapse structure or activity	224	31	3.71	8e-20
	GO:0034220	ion transmembrane transport	813	54	13.47	1.5e-18
	GO:0055085	transmembrane transport	1096	62	18.16	8.4e-18
	GO:0030182	neuron differentiation	1108	62	18.35	1.4e-17
	GO:0022008	neurogenesis	1323	67	21.92	9e-17
	GO:0048699	generation of neurons	1225	64	20.29	1.1e-16
	GO:0048666	neuron development	869	52	14.4	5.8e-16
Molecular function	GO:0022836	gated channel activity	292	41	4.9	5.9e-26
	GO:0005216	ion channel activity	365	43	6.13	4.6e-24
	GO:0022838	substrate-specific channel activity	375	43	6.3	1.4e-23
	GO:0015267	channel activity	398	44	6.68	1.8e-23
	GO:0022803	passive transmembrane transporter activity	398	44	6.68	1.8e-23
	GO:0022857	transmembrane transporter activity	876	58	14.71	1.6e-19
	GO:0022891	substrate-specific transmembrane transporter activity	798	55	13.4	2.6e-19
	GO:0015276	ligand-gated ion channel activity	122	24	2.05	4e-19
	GO:0022834	ligand-gated channel activity	122	24	2.05	4e-19
	GO:0015075	ion transmembrane transporter activity	739	52	12.41	1.1e-18
Cellular component	GO:0097458	neuron part	1112	99	18.31	1e-30
	GO:0045202	synapse	651	79	10.72	1e-30
	GO:0044456	synapse part	508	69	8.37	1e-30
	GO:0043005	neuron projection	868	82	14.3	1e-30
	GO:0036477	somatodendritic compartment	623	59	10.26	3e-28
	GO:0097060	synaptic membrane	222	37	3.66	1.6e-26
	GO:0042995	cell projection	1656	89	27.27	1.5e-24
	GO:0030424	axon	383	44	6.31	1.6e-24
	GO:0098794	postsynapse	333	41	5.48	4.8e-24
	GO:0030425	dendrite	426	45	7.02	1.6e-23
