# Supplementary material for: Correlated 5-Hydroxymethylcytosine (5hmC) and Gene Expression Profiles Underpin Gene and Organ-Specific Epigenetic Regulation in Adult Mouse Brain and Liver
Source: PLoS One. 2017 Jan 26;12(1):e0170779. doi: 10.1371/journal.pone.0170779 (PMC5268415; doi:10.1371/journal.pone.0170779)
Supplement: S5 Table — (XLSX) [file pone.0170779.s009.xlsx]

## Sheet: S5 Table
S5 Table. GO term enrichment analyses of liver-specific genes with topGO.
GO Domain	GO.ID	Term	Annotated	Significant	Expected	Fisher	Score
Biological process	GO:0032787	monocarboxylic acid metabolic process	529	31	3.12	1.2e-22	21.9208
	GO:0006082	organic acid metabolic process	894	35	5.27	6.9e-20	19.1611
	GO:0019752	carboxylic acid metabolic process	821	33	4.84	4.6e-19	18.3372
	GO:0043436	oxoacid metabolic process	879	33	5.18	3.6e-18	17.4437
	GO:0006629	lipid metabolic process	1077	35	6.35	2.5e-17	16.6021
	GO:0009812	flavonoid metabolic process	25	10	0.15	1e-16	16
	GO:0044281	small molecule metabolic process	1709	42	10.08	1.4e-16	15.8539
	GO:0009813	flavonoid biosynthetic process	20	9	0.12	9.8e-16	15.0088
	GO:0052696	flavonoid glucuronidation	20	9	0.12	9.8e-16	15.0088
	GO:0055114	oxidation-reduction process	926	31	5.46	1.1e-15	14.9586
Molecular function	GO:0020037	heme binding	163	19	0.96	1.2e-19	18.9208
	GO:0046906	tetrapyrrole binding	171	19	1	2.9e-19	18.5376
	GO:0008392	arachidonic acid epoxygenase activity	40	12	0.23	4.3e-18	17.3665
	GO:0004497	monooxygenase activity	139	17	0.81	4.8e-18	17.3188
	GO:0008391	arachidonic acid monooxygenase activity	41	12	0.24	6.1e-18	17.2147
	GO:0016705	oxidoreductase activity, acting on paired donors, with incorporation or reduction of molecular oxygen	193	18	1.13	6.5e-17	16.1871
	GO:0016491	oxidoreductase activity	722	29	4.23	8.9e-17	16.0506
	GO:0005506	iron ion binding	200	18	1.17	1.2e-16	15.9208
	GO:0070330	aromatase activity	31	10	0.18	1.3e-15	14.8861
	GO:0016712	oxidoreductase activity, acting on paired donors, with incorporation or reduction of molecular oxygen, reduced flavin or flavoprotein as one donor, and incorporation of one atom of oxygen	49	11	0.29	4.1e-15	14.3872
Cellular component	GO:0005615	extracellular space	1265	38	7.26	3.5e-18	17.4559
	GO:0005576	extracellular region	4031	56	23.13	3.1e-12	11.5086
	GO:0072562	blood microparticle	100	11	0.57	1.2e-11	10.9208
	GO:0005783	endoplasmic reticulum	1338	30	7.68	5.1e-11	10.2924
	GO:0044432	endoplasmic reticulum part	853	24	4.89	7e-11	10.1549
	GO:0044421	extracellular region part	3497	49	20.07	1.5e-10	9.82391
	GO:0005789	endoplasmic reticulum membrane	745	19	4.27	4.3e-08	7.36653
	GO:0042175	nuclear outer membrane-endoplasmic reticulum membrane network	757	19	4.34	5.5e-08	7.25964
	GO:0034364	high-density lipoprotein particle	22	4	0.13	6.9e-06	5.16115
	GO:0070062	extracellular exosome	2532	31	14.53	2.4e-05	4.61979
